# Supplementary material for: Activating mutations in BRAF disrupt the hypothalamo-pituitary axis leading to hypopituitarism in mice and humans
Source: Nat Commun. 2021 Apr 1;12:2028. doi: 10.1038/s41467-021-21712-4 (PMC8016902; doi:10.1038/s41467-021-21712-4)
Supplement: Supplementary file 4 — Source Data [file 41467_2021_21712_MOESM4_ESM.xlsx]

## Sheet: Fig2.d (P-ERK_GAPDH Ratio)
		P-ERK/GAPDH Ratio
	WT/GAPDH	WT/GAPDH	WT/WT *100
Tr n.1	0.01	0.01	100
Tr n.2	0.008	0.008	100
Tr n.3	0.011	0.011	100
Tr n.4	0.013	0.013	100
Tr n.5	0.007	0.007	100
Tr n.6	0.004	0.004	100
Tr n.7	0.017	0.017	100
Tr n.8	0.03	0.03	100
Tr n.9	0.03	0.03	100
	V600E/GAPDH	WT/GAPDH	V600E/WT *100
Tr n.1	0.181	0.01	1810
Tr n.2	0.141	0.008	1762.5
Tr n.3	0.196	0.011	1781.82
Tr n.4	0.233	0.013	1792.31
Tr n.5	0.038	0.007	542.857
Tr n.6	0.033	0.004	825
Tr n.7	0.347	0.017	2041.18
Tr n.8	0.7	0.03	2333.33
Tr n.9	0.4	0.03	1333.33
	T241P/GAPDH	WT/GAPDH	T241P/WT *100
Tr n.1	0.036	0.01	360
Tr n.2	0.037	0.008	462.5
Tr n.3	0.048	0.011	436.364
Tr n.4	0.058	0.013	446.154
Tr n.5	0.029	0.007	414.286
Tr n.6	0.008	0.004	200
Tr n.7	0.075	0.017	441.176
Tr n.8	0.24	0.03	800
Tr n.9	0.15	0.03	500
	Q257R/GAPDH	WT/GAPDH	Q257R/WT *100
Tr n.1	0.032	0.01	320
Tr n.2	0.059	0.008	737.5
Tr n.3	0.031	0.011	281.818
Tr n.4	0.044	0.013	338.462
Tr n.5	0.02	0.007	285.714
Tr n.6	0.007	0.004	175
Tr n.7	0.07	0.017	411.765
Tr n.8	0.16	0.03	533.333
Tr n.9	0.08	0.03	266.667
	F468S/GAPDH	WT/GAPDH	F468S/WT *100
Tr n.1	0.087	0.01	870
Tr n.2	0.089	0.008	1112.5
Tr n.3	0.119	0.011	1081.82
Tr n.4	0.149	0.013	1146.15
Tr n.5	0.057	0.007	814.286
Tr n.6	0.02	0.004	500
Tr n.7	0.17	0.017	1000
Tr n.8	0.34	0.03	1133.33
Tr n.9	0.22	0.03	733.333
	G469E/GAPDH	WT/Bactin	G469E/WT *100
Tr n.1	0.032	0.01	320
Tr n.2	0.028	0.008	350
Tr n.3	0.027	0.011	245.455
Tr n.4	0.039	0.013	300
Tr n.5	0.011	0.007	157.143
Tr n.6	0.007	0.004	175
Tr n.7	0.059	0.017	347.059
Tr n.8	0.08	0.03	266.667
Tr n.9	0.08	0.03	266.667
	EmptyVec/GAPDH	WT/GAPDH	EmptyVec/WT *100
Tr n.1	0	0.01	0
Tr n.2	0	0.008	0
Tr n.3	0	0.011	0
Tr n.4	0	0.013	0
Tr n.5	0	0.007	0
Tr n.6	0	0.004	0
Tr n.7	0	0.017	0
Tr n.8	0	0.03	0
Tr n.9	0	0.03	0
	NonTransf/GAPDH	WT/GAPDH	NonTransf/WT *100
Tr n.1	0	0.01	0
Tr n.2	0	0.008	0
Tr n.3	0	0.011	0
Tr n.4	0	0.013	0
Tr n.5	0	0.007	0
Tr n.6	0	0.004	0
Tr n.7	0	0.017	0
Tr n.8	0	0.03	0
Tr n.9	0	0.03	0

## Sheet: Fig2.e (P-ERK_totalERK Ratio)
		P-ERK/GAPDH Ratio					ERK/Bactin Ratio				P-ERK/ERK RATIO
												Ratio (%)
	WT/GAPDH	WT/GAPDH	WT/WT *100			WT/Bactin	WT/Bactin	WT/WT *100				WT
Tr n.1	0.01	0.01	100		Tr n.1	0.146	0.146	100		0.0684932	0.0684932	100
Tr n.2	0.008	0.008	100		Tr n.2	0.124	0.124	100		0.0645161	0.0645161	100
Tr n.3	0.011	0.011	100		Tr n.3	0.064	0.064	100		0.171875	0.171875	100
Tr n.4	0.013	0.013	100		Tr n.4	0.108	0.108	100		0.12037	0.12037	100
Tr n.5	0.007	0.007	100		Tr n.5	0.04	0.04	100		0.175	0.175	100
Tr n.6	0.004	0.004	100		Tr n.6	0.26	0.26	100		0.0153846	0.0153846	100
Tr n.7	0.017	0.017	100		Tr n.7	0.064	0.064	100		0.265625	0.265625	100
Tr n.8	0.03	0.03	100		Tr n.8	0.2	0.2	100		0.15	0.15	100
Tr n.9	0.03	0.03	100		Tr n.9	0.17	0.17	100		0.176471	0.176471	100
	V600E/GAPDH	WT/GAPDH	V600E/WT *100			V600E/Bactin	WT/Bactin	V600E/WT *100				V600E
Tr n.1	0.181	0.01	1810		Tr n.1	0.134	0.146	91.7808		1.35075	0.0684932	1972.09
Tr n.2	0.141	0.008	1762.5		Tr n.2	0.207	0.124	166.935		0.681159	0.0645161	1055.8
Tr n.3	0.196	0.011	1781.82		Tr n.3	0.072	0.064	112.5		2.72222	0.171875	1583.84
Tr n.4	0.233	0.013	1792.31		Tr n.4	0.278	0.108	257.407		0.838129	0.12037	696.292
Tr n.5	0.038	0.007	542.857		Tr n.5	0.016	0.04	40		2.375	0.175	1357.14
Tr n.6	0.033	0.004	825		Tr n.6	0.33	0.26	126.923		0.1	0.0153846	650
Tr n.7	0.347	0.017	2041.18		Tr n.7	0.055	0.064	85.9375		6.30909	0.265625	2375.19
Tr n.8	0.7	0.03	2333.33		Tr n.8	0.22	0.2	110		3.18182	0.15	2121.21
Tr n.9	0.4	0.03	1333.33		Tr n.9	0.19	0.17	111.765		2.10526	0.176471	1192.98
	T241P/GAPDH	WT/GAPDH	T241P/WT *100			T241P/Bactin	WT/Bactin	T241P/WT *100				T241P
Tr n.1	0.036	0.01	360		Tr n.1	0.139	0.146	95.2055		0.258993	0.0684932	378.129
Tr n.2	0.037	0.008	462.5		Tr n.2	0.089	0.124	71.7742		0.41573	0.0645161	644.382
Tr n.3	0.048	0.011	436.364		Tr n.3	0.078	0.064	121.875		0.615385	0.171875	358.042
Tr n.4	0.058	0.013	446.154		Tr n.4	0.101	0.108	93.5185		0.574257	0.12037	477.075
Tr n.5	0.029	0.007	414.286		Tr n.5	0.04	0.04	100		0.725	0.175	414.286
Tr n.6	0.008	0.004	200		Tr n.6	0.25	0.26	96.1538		0.032	0.0153846	208
Tr n.7	0.075	0.017	441.176		Tr n.7	0.063	0.064	98.4375		1.19048	0.265625	448.179
Tr n.8	0.24	0.03	800		Tr n.8	0.28	0.2	140		0.857143	0.15	571.429
Tr n.9	0.15	0.03	500		Tr n.9	0.2	0.17	117.647		0.75	0.176471	425
	Q257R/GAPDH	WT/GAPDH	Q257R/WT *100			Q257R/Bactin	WT/Bactin	Q257R/WT *100				Q257R
Tr n.1	0.032	0.01	320		Tr n.1	0.139	0.146	95.2055		0.230216	0.0684932	336.115
Tr n.2	0.059	0.008	737.5		Tr n.2	0.107	0.124	86.2903		0.551402	0.0645161	854.673
Tr n.3	0.031	0.011	281.818		Tr n.3	0.063	0.064	98.4375		0.492063	0.171875	286.291
Tr n.4	0.044	0.013	338.462		Tr n.4	0.098	0.108	90.7407		0.44898	0.12037	372.998
Tr n.5	0.02	0.007	285.714		Tr n.5	0.033	0.04	82.5		0.606061	0.175	346.32
Tr n.6	0.007	0.004	175		Tr n.6	0.24	0.26	92.3077		0.0291667	0.0153846	189.583
Tr n.7	0.07	0.017	411.765		Tr n.7	0.067	0.064	104.688		1.04478	0.265625	393.327
Tr n.8	0.16	0.03	533.333		Tr n.8	0.29	0.2	145		0.551724	0.15	367.816
Tr n.9	0.08	0.03	266.667		Tr n.9	0.15	0.17	88.2353		0.533333	0.176471	302.222
	F468S/GAPDH	WT/GAPDH	F468S/WT *100			F468S/Bactin	WT/Bactin	F468S/WT *100				F468S
Tr n.1	0.087	0.01	870		Tr n.1	0.152	0.146	104.11		0.572368	0.0684932	835.658
Tr n.2	0.089	0.008	1112.5		Tr n.2	0.28	0.124	225.806		0.317857	0.0645161	492.679
Tr n.3	0.119	0.011	1081.82		Tr n.3	0.067	0.064	104.688		1.77612	0.171875	1033.38
Tr n.4	0.149	0.013	1146.15		Tr n.4	0.087	0.108	80.5556		1.71264	0.12037	1422.81
Tr n.5	0.057	0.007	814.286		Tr n.5	0.032	0.04	80		1.78125	0.175	1017.86
Tr n.6	0.02	0.004	500		Tr n.6	0.27	0.26	103.846		0.0740741	0.0153846	481.481
Tr n.7	0.17	0.017	1000		Tr n.7	0.064	0.064	100		2.65625	0.265625	1000
Tr n.8	0.34	0.03	1133.33		Tr n.8	0.23	0.2	115		1.47826	0.15	985.507
Tr n.9	0.22	0.03	733.333		Tr n.9	0.2	0.17	117.647		1.1	0.176471	623.333
	G469E/GAPDH	WT/GAPDH	G469E/WT *100			G469E/Bactin	WT/Bactin	G469E/WT *100				G469E
Tr n.1	0.032	0.01	320		Tr n.1	0.136	0.146	93.1507		0.235294	0.0684932	343.529
Tr n.2	0.028	0.008	350		Tr n.2	0.118	0.124	95.1613		0.237288	0.0645161	367.797
Tr n.3	0.027	0.011	245.455		Tr n.3	0.069	0.064	107.812		0.391304	0.171875	227.668
Tr n.4	0.039	0.013	300		Tr n.4	0.111	0.108	102.778		0.351351	0.12037	291.892
Tr n.5	0.011	0.007	157.143		Tr n.5	0.036	0.04	90		0.305556	0.175	174.603
Tr n.6	0.007	0.004	175		Tr n.6	0.27	0.26	103.846		0.0259259	0.0153846	168.519
Tr n.7	0.059	0.017	347.059		Tr n.7	0.068	0.064	106.25		0.867647	0.265625	326.644
Tr n.8	0.08	0.03	266.667		Tr n.8	0.25	0.2	125		0.32	0.15	213.333
Tr n.9	0.08	0.03	266.667		Tr n.9	0.16	0.17	94.1176		0.5	0.176471	283.333
	EmptyVec/GAPDH	WT/GAPDH	EmptyVec/WT *100			EmptyVec/Bactin	WT/Bactin	EmptyVec/WT *100				EmptyVec
Tr n.1	0	0.01	0		Tr n.1	0.148	0.146	101.37		0	0.0684932	0
Tr n.2	0	0.008	0		Tr n.2	0.121	0.124	97.5806		0	0.0645161	0
Tr n.3	0	0.011	0		Tr n.3	0.064	0.064	100		0	0.171875	0
Tr n.4	0	0.013	0		Tr n.4	0.092	0.108	85.1852		0	0.12037	0
Tr n.5	0	0.007	0		Tr n.5	0.039	0.04	97.5		0	0.175	0
Tr n.6	0	0.004	0		Tr n.6	0.23	0.26	88.4615		0	0.0153846	0
Tr n.7	0	0.017	0		Tr n.7	0.078	0.064	121.875		0	0.265625	0
Tr n.8	0	0.03	0		Tr n.8	0.19	0.2	95		0	0.15	0
Tr n.9	0	0.03	0		Tr n.9	0.22	0.17	129.412		0	0.176471	0
	NonTransf/GAPDH	WT/GAPDH	NonTransf/WT *100			NonTransf/Bactin	Control/Bactin	NonTransf/WT *100				NonTransf
Tr n.1	0	0.01	0		Tr n.1	0.193	0.146	132.192		0	0.0684932	0
Tr n.2	0	0.008	0		Tr n.2	0.221	0.124	178.226		0	0.0645161	0
Tr n.3	0	0.011	0		Tr n.3	0.103	0.064	160.937		0	0.171875	0
Tr n.4	0	0.013	0		Tr n.4	0.116	0.108	107.407		0	0.12037	0
Tr n.5	0	0.007	0		Tr n.5	0.043	0.04	107.5		0	0.175	0
Tr n.6	0	0.004	0		Tr n.6	0.25	0.26	96.1538		0	0.0153846	0
Tr n.7	0	0.017	0		Tr n.7	0.074	0.064	115.625		0	0.265625	0
Tr n.8	0	0.03	0		Tr n.8	0.28	0.2	140		0	0.15	0
Tr n.9	0	0.03	0		Tr n.9	0.25	0.17	147.059		0	0.176471	0

## Sheet: Figure3.c_Growth Chart
DAY	Prop1+/+;Braf V600E/+ (n=7)										Prop1:Cre;BrafV600E/+(n=9)
	n=1	n=2	n=3	n=4	n=5	n=6	n=7				n=1	n=2	n=3	n=4	n=5	n=6	n=7	n=8	n=9
9										9				3.3
10			4.6				5.6			10			3.1						4.6
11					5.1		6.9			11					3.1	3.8			5.3
12					5.3					12				3.8	3.5	4	3.8
13	8.7		6.5		5.4					13	6		3.4	4.2	3.7	4.1	3.9
14			7.5				9.5			14	6.1		4	4.1			4		6.6
15	9.4	10.3		8.5			9.7			15	6.1	5.9		4.4					6.8
16	9.4	10.4	8.3	8.7	5.2		10			16	6.1	5.6	4.1	4.2	3.3	3.8			6.6
17			8.3		5.2		10.1			17			4.1		3.7	4			6.5
18					5.8	7.6	10.4			18					3.2	3.7		5.9	6.2
19	10.48	10.5		9.4	5.9	6.8				19	4.82	5.4		3.8	3.2	3.8		5.7
20	10.3		8.5	9.5	6.4	8.4				20	4.5		4.3	3.6	3.2	3.5		5.4
21	10.5		8.4	9.4			11.6			21	4.1		4.2	3.4					5.1
22	11	12.5	8.5				12.1			22	4.1	4.8	3.8						4.7
23		12.9	9		7.6	9.3				23		4.9	3.4		2.7			4.5
24		14.4				10				24		4.8						4.2
25										25
26			10.5							26			2.8
27			11							27			2.6

## Sheet: Figure7_j_k_l
		WT E15.5				Prop1:Cre;BrafV600E E15.5
	Pit+ve cells/total cells	% Pit+ve	Average % Pit+ve cells		Pit1+ve cells/total cells	% Pit1+ve Prop1:Cre;BrafV600E/+			Pit1+ve cells/total cells	% Pit1+ve CAG:Cre;BrafQ241R/+
	320/982	32.5	42		86/1421	6	5.2		180/1181	15.2	20.1
	486/1012	48			57/1402	4			139/1192	11.6
	445/978	45.5			81/1435	5.6			229/1215	18.8
	437/1210	36.1	45.2		56/1391	4	4		379/1238	30.6	25
	598/1150	52			52/1365	3.8			325/1249	26
	541/1137	47.5			58/1372	4.2			238/1291	18.4
	503/1117	45	38.3		90/1281	7	10.2		357/1320	27	27.2
	421/1181	35.6			134/1392	9.6			414/1310	31.6
	409/1190	34.3			188/1341	14			297/1291	23
	329/1175	28	35		57/1403	4	6		337/1284	26.2	22.3
	400/1138	35.1			90/1428	6.3			166/1291	12.8
	479/1142	41.9			116/1506	7.7			367/1315	27.9
	TPit+ve/total cells	Wt % TPit+ve Average %			TPit+ve /total cells	% TPit+ve Prop1:Cre;BrafV600E/+			TPit+ve/ total cells	% TPit1 +ve CAG:Cre;BrafQ241R/+
	182/1210	15	20.2		886/1362	65	50		529/1321	40	35.1
	288/1198	24			605/1381	43.8			359/1352	26.5
	256/1181	21.6			556/1349	41.2			503/1296	38.8
	209/1045	20	19		411/1416	29	46		334/1297	25.7	36
	131/1090	12			690/1427	48.3			711/1269	56
	269/1076	25			874/1439	60.7			326/1239	26.3
	241/1023	23.5	25.5		693/1368	50.6	53.2		238/1279	18.6	30.1
	179/990	18			855/1379	62			280/1310	21.3
	343/978	35			617/1312	47			672/1332	50.4
	126/1048	12	16.2		478/1475	32.4	48		397/1239	32	27.2
	219/1091	20			956/1470	65			207/1246	16.6
	181/1087	16.6			699/1498	46.6			416/1260	33
	227/1130	20	18.1		651/1339	48.6	42.5		620/1309	47.3	38.3
	149/1142	13			493/1368	36			377/1317	28.6
	234/1088	21.5			605/1410	42.9			517/1325	39
	GSU+ve/total cells	Wt % GSU+ve Average %			GSU+ve cells/total cells	% GSU+ve Prop1:Cre;BrafV600E/+			GSU+ve cells/total	% GSU +ve CAG:Cre;BrafQ241R/+
	72/896	8	15.2		78/1291	6	8.1		143/1271	11.2	12.1
	179/911	19.6			123/1315	9.3			198/1293	15.3
	169/938	18			120/1327	9			125/1268	9.8
	201/1021	19.6	16		77/1391	5.5	9		251/1321	19	15.5
	136/1080	12.5			176/1362	12.9			108/1300	8.3
	162/1015	15.9			119/1380	8.6			249/1296	19.2
	186/1090	17	16		45/1421	3.1	7.3		160/1268	12.6	10.2
	161/1098	14.6			118/1432	8.2			91/1279	7.1
	179/1086	16.4			154/1450	10.6			135/1234	10.9
	131/1010	12.9	12.3		59/1472	4	6.2		121/1209	10	10.2
	142/956	14.8			119/1410	8.4			124/1297	9.5
	87/940	9.2			89/1421	6.2			143/1281	11.1
	65/916	7	8		58/1327	4.3	9		137/1209	11.3	12
	118/982	12			122/1349	9			119/1230	9.6
	47/939	5			184/1338	13.7			194/1281	15.1

## Sheet: Figure8.q
Q_PCR results for p57Kip2								Q_PCR results for P16INK4a								Q_PCR results for p21
WT#1 vs MUT#1								WT#1 vs MUT#1								WT#1 vs MUT#1
p57	GAPDH							p16	GAPDH							p21	GAPDH
Ct	Ct	ΔCT	avg ΔCT	SEM	ΔΔCT	RQ (2^-ΔΔCt)		Ct	Ct	ΔCT	avg ΔCT	SEM	ΔΔCT	RQ (2^-ΔΔCt)		Ct	Ct	ΔCT	avg ΔCT	SEM	ΔΔCT	RQ (2^-ΔΔCt)
38.05	25.22	12.83	12.7567	0.154524	0	1		38.55	26.58	11.97	11.3367	0.369564	0	1		39.82	26.92	12.9	12.4367	0.5736	0	1
37.84	25.38	12.46						37.8	26.45	11.35						39.85	26.94	12.91
38.34	25.36	12.98						37.6	26.91	10.69						38.84	27.34	11.5
34.64	24.05	10.59	10.6033	0.1	-2.15333	4.44854		33.71	27.16	6.55	7.05667	0.273821	-4.28	19.4271		39.38	27.65	11.73	11.66	0.219886	-0.776667	1.71317
34.64	23.93	10.71						33.88	26.75	7.13						39.42	27.49	11.93
34.4	23.89	10.51						33.35	25.86	7.49						39.11	27.79	11.32
WT#2 vs MUT#2								WT #2 vs MUT #2								WT #2 vs MUT #2
p57	GAPDH							p16	GAPDH							p21	GAPDH
Ct	Ct	ΔCT	avg ΔCT	SEM	ΔΔCT	RQ (2^-ΔΔCt)		Ct	Ct	ΔCT	avg ΔCT	SEM	ΔΔCT	RQ (2^-ΔΔCt)		Ct	Ct	ΔCT	avg ΔCT	SEM	ΔΔCT	RQ (2^-ΔΔCt)
37.32	24.17	13.15	12.9333	0.108372	0	1		39.37	26.93	12.44	11.7233	0.70669	0	1		39.85	26.92	12.93	12.4467	0.579756	0	1
36.94	24.11	12.83						38.94	26.52	12.42						39.85	26.94	12.91
36.84	24.02	12.82						36.8	26.49	10.31						38.84	27.34	11.5
34.1	23.68	10.42	10.4633	0.114649	-2.47	5.54044		32.42	24.25	8.17	7.93333	0.118369	-3.79	13.8326		39.32	27.1	12.22	11.5333	0.570886	-0.903333	1.87038
33.83	23.54	10.29						32.04	24.23	7.81						38.68	26.7	11.98
34.24	23.56	10.68						31.84	24.02	7.82						37.8	27.4	10.4
WT#3 vs MUT#3								WT #3 vs MUT #3								WT #3 vs MUT #3
p57	GAPDH							p16	GAPDH							p21	GAPDH
Ct	Ct	ΔCT	avg ΔCT	SEM	ΔΔCT	RQ (2^-ΔΔCt)		Ct	Ct	ΔCT	avg ΔCT	SEM	ΔΔCT	RQ (2^-ΔΔCt)		Ct	Ct	ΔCT	avg ΔCT	SEM	ΔΔCT	RQ (2^-ΔΔCt)
39.85	31.81	7.67	7.68667	0.222436	0	1		38.39	27.12	11.27	11.2633		0	1		39.77	27.43	12.34	11.6067	0.396204	0	1
39.89	31.81	8.08						38.37	27.12	11.25						39.05	27.55	11.5
39.37	32.06	7.31						37.65	26.38	11.27						38.66	27.68	10.98
36.02	29.99	6.03	5.78	0.125831	-1.90667	3.74942		35.85	28.62	7.23	6.97333	0.178543	-4.29	19.5622		39.52	27.59	11.93	11.3	0.336502	-0.306667	1.23685
35.76	30.08	5.68						35.38	28.32	7.06						38.98	27.79	11.19
36.02	30.39	5.63						34.88	28.25	6.63						38.45	27.67	10.78
WT#4 vs MUT#4								WT #4 vs MUT #4								WT #4 vs MUT #4
p57	GAPDH							p16	GAPDH							p21	GAPDH
Ct	Ct	ΔCT	avg ΔCT	SEM	ΔΔCT	RQ (2^-ΔΔCt)		Ct	Ct	ΔCT	avg ΔCT	SEM	ΔΔCT	RQ (2^-ΔΔCt)		Ct	Ct	ΔCT	avg ΔCT	SEM	ΔΔCT	RQ (2^-ΔΔCt)
37.32	24.17	13.15	12.9333	0.108372	0	1		38.75	26.48	12.27	11.6233	0.453186	0	1		39.77	27.43	12.34	11.6067	0.396204	0	1
36.94	24.11	12.83						38.32	26.47	11.85						39.05	27.55	11.5
36.84	24.02	12.82						37.6	26.85	10.75						38.66	27.68	10.98
34.25	23.68	10.57	10.61	0.0208167	-2.32333	5.00487		33.89	26.9	6.99	7.28367	0.302711	-4.33967	20.2474		39.74	27.59	12.15	11.36	0.395264	-0.246667	1.18646
34.18	23.54	10.64						33.98	27.008	6.972						38.79	27.8	10.99
34.18	23.56	10.62						33.899	26.01	7.889						38.67	27.73	10.94
								WT #5 vs MUT #5
								p16	GAPDH
								Ct	Ct	ΔCT	avg ΔCT	SEM	ΔΔCT	RQ (2^-ΔΔCt)
								38.86	26.95	11.91	10.9867	0.642919	0	1
								38.05	26.75	11.3
								36.16	26.41	9.75
								31.01	24.25	6.76	6.87333	0.0940449	-4.11333	17.3076
								31.03	24.23	6.8
								31.08	24.02	7.06
Q_PCR results for p27Kip1
WT#1 vs MUT#1
p27	GAPDH
Ct	Ct	ΔCT	avg ΔCT	SEM	ΔΔCT	RQ (2^-ΔΔCt)
32.67	28.34	4.33	4.75333	0.351014	0	1
32.61	28.13	4.48
33.21	27.76	5.45
31.2	27.69	3.51	4.24667	0.488205	-0.506667	1.42076
31.3	27.24	4.06
32.1	26.93	5.17
WT#2 vs MUT#2
p27	GAPDH
Ct	Ct	ΔCT	avg ΔCT	SEM	ΔΔCT	RQ (2^-ΔΔCt)
29.93	30.04	-0.11	1.37	1.08738	0	1
30.14	29.41	0.73
31.14	27.65	3.49
29.14	28.62	0.52	0.93	0.20502	-0.44	1.3566
29.46	28.32	1.14
29.38	28.25	1.13
WT#3 vs MUT#3
p27	GAPDH
Ct	Ct	ΔCT	avg ΔCT	SEM	ΔΔCT	RQ (2^-ΔΔCt)
30.56	28.98	1.58	1.52333	0.0517472	0	1
30.61	29.19	1.42
30.67	29.1	1.57
27.29	26.34	0.95	0.895	0.0449073	-0.628333	1.54578
27.27	26.43	0.84
27.32
WT#4 vs MUT#4
p27	GAPDH
Ct	Ct	ΔCT	avg ΔCT	SEM	ΔΔCT	RQ (2^-ΔΔCt)
28.26	27.12	1.14	1.23667	0.19936	0	1
28.07	27.12	0.95
28	26.38	1.62
27.29	26.34	0.95	0.895	0.0449073	-0.341667	1.26722
27.27	26.43	0.84
27.32

## Sheet: Figure10_c&d_o&p
Colony formation assay: Number of colonies
	WT P4	Average	Prop1Cre;BrafV600E P4			WT P14	Average	Prop1Cre;BrafV600E P4
	32	31.3	19	19.6		26	25.6	8	9.6
	29		18			29		12
	33		22			22		9
	41	34	17	15.6		33	30.3	12	10.33
	30		14			31		8
	31		16			27		11
	49	45	16	16.3		33	33.3	11	8
	48		13			35		6
	38		20			32		7
	59	52.6	14	13.6		55	45.3	8	8.3
	43		10			39		10
	56		17			42		7
	65	55.3	16	15.6		52	50.3	9	9.6
	45		13			49		11
	56		18			50		9
	40	39	16	15.3		46	41	7	7
	46		18			40		6
	31		12			37		8
P4 Wt Cells per colony		P4 Prop1Cre;BrafV600E Cells per colony					P14 WT Cells per colony	P14 Prop1Cre;BrafV600E Cells per colony
45		30					50	23
60		48					35	10
65		24					64	8
42		60					24	28
80		18					45	40
25		39					80	26
49		40					53	18
51		57					49	42
67		32					24	26
23		38					30	29
42		28					50	30
38		26					18	38
51		40					20	10
40		42					31	18
67		39					39	16
75		60					27	22
48		40					45	28
35		21					75	37
48		27					96	42
80		23					48	29
82		50					36	50
90		37					80	45
64		32					12	19
68		40					48	23
78		49					72	20
Figure 10_n&o
Tunel positive
		Wt total cells	Tunel +ve	% Tunel +ve			Prop1Cre;BrafV600E	Tunel+ve	% Tunel+ve
		78	1	1.2			38	4	10.5
		69	3	4.3			20	1	5
		40	1	2.5			32	2	6.25
		95	0	0			14	3	21.4
		150	0	0			8	1	12.5
		90	1	1.1			42	5	11.9
		200	0	0			26	2	7.6
		25	1	4			67	4	5.9
		76	0	0			50	3	6
		170	0	0			12	2	16.6
		110	0	0			30	2	6.6
		95	0	0			36	6	16.6
Figure 10_n&o
	Wt			Prop1:Cre;BrafV600E/+
pHH3+ve	total cells	%	pHH3 +ve	total cells	%
18	157	11.4	0	43	0
10	96	10.4	3	46	6.5
34	126	26.9	0	25	0
8	62	12.9	2	50	4
4	93	4.3	1	60	1.6
19	116	16.3	1	43	2.3
35	148	23.6	0	48	0
8	78	10.2	3	30	10
22	176	12.5	0	60	0
17	150	11.3	3	31	9.6
6	130	4.6	0	18	0
13	119	10.9	4	48	8.3
10	85	11.7	1	25	4
4	47	8.5	1	50	2
8	160	5	1	19	5.2
6	48	12.5	1	16	6.2
8	122	6.5	0	36	0
6	74	8.1	1	27	3.7
23	264	8.7	0	17	0
33	277	11.9	1	35	2.8
4	102	3.9	2	66	3

## Sheet: Supplemetary_Figure_15.m
	Wt 11.5				Prop1:Cre;BrafV600E/+ E11.5					Wt E13.5				Prop1:Cre;BrafV600E/+ E13.5					Wt 15.5				Prop1:Cre;BrafV600E/+ E15.5					Wt 16.5			Prop1:Cre;BrafV600E/+ E16.5					Wt P1			Prop1:Cre;BrafV600E/+ P1					Wt P5				Prop1:Cre;BrafV600E/+ P5
	%	Average %			%	Average %			%	Average %			%	Average %				%	Average%			%	Average%				%	Average%			%	Average %			%	Average %			%	Average %				%	Average %			%	Average %
6/200	3	4.2		75/250	30	23		15/300	5	5.26		168/480	35	32.5			10/1180	0.8	1.16		22/1460	1.5	1.1			114/1670	6.8	5.2		42/1386	3	2		325/3421	9.5	8		33/2530	1.3	1.5			429/4511	9.5	8		33/2141	1.5	1.3
8/160	5			50/200	25			18/300	6			107/427	25				18/1140	1.5			8/1498	0.5				84/1580	5.3			21/1397	1.5			313/3905	8			48/2398	2				298/4953	6			45/2241	2
6/130	4.6			28/200	14			15/310	4.8			153/407	37.5				16/1270	1.2			19/1430	1.3				57/1630	3.5			21/1375	1.5			239/3674	6.5			26/2090	1.2				378/4446	8.5			11;2340	0.4
12/200	6	5.16		36/200	18	17		18/325	5.5	4.4		87/395	22	20.5			12/1200	1	1.4		35/1396	2.5	2.2			128/1598	8	5.6		29/1430	2	2.7		359/3982	9	7		70/2310	3	2.6			645/5603	11.5	9		37/1899	1.9	1.7
10/250	4			30/214	14			12/300	4			74/410	18				24/1200	2			27/1498	1.8				55/1568	3.5			60/1560	3.8			326/4070	8			71/2816	2.5				411/5135	8			31/2061	1.5
11/197	5.5			38/200	19			12/325	3.7			92/427	21.5				14/1098	1.2			35/1500	2.3				84/1579	5.3			36/1525	2.3			172/4290	4			76/3300	2.3				381/5070	7.5			34/1944	1.7
9/150	6	9		60/250	24	19.3		7/350	2	5		97/420	23	21.3			12/930	1.2	1.3		12/1410	0.8	1.4			113/1675	6.7	7.9		49/1629	3	2.8		299/3828	7.8	8.6		34/3388	1	1.2			532/4433	12	10		23/2232	1	1.5
16/160	10			30/200	15			12/335	3.5			85/435	19.5				18/895	2			27/1480	1.8				119/1690	7			39/1538	2.5			241/4378	5.5			55/3410	1.6				323/4966	6.5			37/2421	1.5
12/109	11			38/200	19			35/366	9.5			94/438	21.4				8/1012	0.7			24/1460	1.6				168/1680	10			46/1565	2.9			451/3608	12.5			38/3751	1				473/4108	11.5			47/2323	2
6/150	4	6		30/150	20	16.8		6/300	2	4.2		86/428	20	25			16/1192	1.3	1.38		31/1520	2	1.5			64/1510	4.2	5.8		23/1498	1.5	1.8		254/3960	6.4	7.6		23/2860	0.8	1.5			411/5264	7.8	9.5		15/2034	0.7	1
10/125	8			27/150	18			21/350	6			121/432	28				18/1172	1.5			8/1498	0.5				91/1512	6			29/1450	2			284/4048	7			52/3058	1.7				641/5334	12			22/2151	1
9/150	6			19/150	12.6			15/320	4.6			121/448	27				12/894	1.34			30/1485	2				110/1527	7.2			29/1481	1.9			404/4290	9.4			56/2761	2				476/5460	8.7			29/2169	1.3
6/120	5	5		36/200	18	18		12/315	3.8	4		76/422	18	23			14/932	1.5	1.6		18/1431	1.2	1.3			87/1498	5.8	6		36/1427	2.5	2		322/4730	6.8	8.6		82/2706	3	2.5			446/5369	8.3	9		39/2241	1.7	1.5
6/100	6			22/200	11			10/300	3.3			120/428	28				11/1048	1			25/1428	1.7				92/1523	6			22/1432	1.5			476/5280	9			60/2387	2.5				618/5616	11			20/2439	0.8
6/150	4			50/200	25			17/328	5.18			98/426	23				23/990	2.3			16/1510	1				94/1501	6.2			30/1465	2			506/5060	10			50/2475	2				441/5720	7.7			53/2600	2
9/150	6	4		30/250	12	15		23/366	6.2	5		120/480	25	20.9			22/1065	2	1.8		21/1381	1.5	2			89/1478	6	6.8		23/1510	1.5	1.6		206/4290	4.8	6.8		17/2706	0.6	1			325/4771	6.8	7		14/2619	0.5	1
3/100	3			45/300	15			13/320	4			84/497	16.9				17/1180	1.4			36/1430	2.5				102/1452	7			36/1523	2.3			333/4158	8			36/2387	1.5				172/4914	3.5			18/2142	0.8
6/200	3			45/250	18			17/348	4.8			100/476	21				21/1018	2			27/1328	2				109/1461	7.4			15/1490	1			333/4378	7.6			23/2475	0.9				486/4537	10.7			37/2124	1.7
14/200	7	6		42/200	21	19											10/1130	0.8	1		23/1432	1.6	1.2			61/1516	4	5		23/1310	1.7	2.5		341/3476	9.8	9		28/2310	1.2	1.2			448/4970	9	8.5		31/2178	1.4	1.2
7/140	5			30/250	12												19/1210	1.5			12/1475	0.8				75/1492	5			41/1355	3			272/4180	6.5			49/2667	1.8				232/5138	4.5			18/1953	0.9
12/200	6			48/200	24												9/1198	0.7			18/1443	1.2				89/1481	6			39/1360	2.8			348/3245	10.7			17/2761	0.6				575/4788	12			26/1989	1.3
																										95/1581	6	7.8		18/1430	1.2	2
																										124/1539	8			36/1401	2.5
																										148/1566	9.4			33/1412	2.3

[truncated: 1 more columns]

## Sheet: Supplementary Figure 17.m&n
	Wt E13.5						E13.5 Prop1Cre;BrafV600E/+						Wt E13.5				E13.5 Prop1Cre;BrafV600E/+
BrdU+ve	Total cells	%BrdU	Everage			BrdU+ve	Total cells	% BrdU	Average			BrdU+ve	Sox2+ve				BrdU+ve	Sox2+ve	% BrdU+ve Sox2+ve
28	336	8.3	7			123	443	27.7	28.9			28	28	100	100		123	123	100
23	321	7.1				131	426	30.7				23	23	100			131	131
20	340	5.8				117	410	28.5				20	20	100			117	117
18	335	5.3	5.8			95	431	22	23.53			18	18	100	100		95	95	100
22	339	6.4				131	428	30.6				22	22	100			131	131
19	320	5.9				78	431	18				19	19	100			121	121
12	310	3.8	6.6			123	406	30.2	29.1			12	12	100	100		123	123	100
23	290	7.9				117	421	27.7				23	23	100			117	117
26	320	8.1				130	438	29.6				26	26	100			130	130
	Wt E15.5						E15.5 Prop1Cre;BrafV600E/+						Wt E15.5				E15.5 Prop1Cre;BrafV600E/+
BrdU+ve	Total cells	%BrdU	Everage			BrdU+ve	Total cells	% BrdU	Average			BrdU+ve	Sox2+ve				BrdU+ve	Sox2+ve	% BrdU+ve;Sox2+ve
11	980	1.12	1.29			22	1348	1.6	1.65			11	11	100	95.35		22	21	95.4	91.6
16	1007	1.5				28	1451	1.9				16	15	93.75			28	25	89.2
13	1040	1.25				21	1437	1.46				13	12	92.3			21	19	90.4
23	1114	2	2.3			25	1511	1.6	1.3			23	20	86.9	92		25	24	96	96.7
30	1080	2.7				18	1478	1.2				30	29	96.6			18	18	100
27	1130	2.3				17	1534	1.1				27	25	92.5			17	16	94.1
18	957	1.8	1.76			28	1427	1.9	1.9			18	18	100	98.3		28	27	96.4	94.1
15	940	1.5				25	1489	1.6				15	15	100			25	23	92
20	971	2				34	1478	2.3				20	19	95			34	32	94.1

## Sheet: Supplementary_Figure_21g
	Wt E13.5				CAG:Cre;BrafQ241R/+ E13.5					Wt E15.5				CAG:Cre;BrafQ241R/+ E15.5					Wt E18.5				CAG:Cre;BrafQ241R/+ E18.5
	%	Average %			%	Average %
17/260	6.5	5		73/375	19.4	18.3		86/1065	8	5.9		99/1467	6.7	5			200/2690	7.4	7.5			212/2940	7.2	7.8
8/280	2.8			40/320	12.5			42/1084	3.8			72/1421	5				215/3350	6.4				128/2020	6.3
16/270	5.9			83/360	23			68/1136	5.9			49/1478	3.3				240/2745	8.7				198/1990	9.9
15/300	5	5		64/345	18.5	15		97/1200	8	6.2		84/1390	6	6.9			233/2580	9	6			89/2100	4.2	6
13/290	4.4			52/385	13.5			100/1241	8			100/1285	7.7				187/3010	6.2				66/2530	2.6
15/265	5.6			44/338	13			32/1170	2.7			95/1310	7.2				74/2630	2.8				272/2420	11.2
16/227	7	6.5		64/400	16	14		54/1070	5	5		141/1560	9	7			157/2490	6.3	6			140/2150	6.5	6
10/230	4.3			40/380	10.5			41/1122	3.6			89/1527	5.8				103/2283	4.5				114/2700	4.2
21/253	8.3			60/385	15.5			66/1020	6.4			93/1485	6.2				178/2460	7.2				131/1790	7.3
33/278	11.8	8		55/334	16.4	14		24/960	2.5	3		85/1510	5.6	4			177/2450	7.2	5.1			182/2279	8	4.2
13/260	5			39/347	11.2			20/981	2			46/1530	3				103/2860	3.6				63/3120	2
13/180	7.2			47/326	14.4			46/1021	4.5			53/1538	3.4				110/2430	4.5				91/3470	2.6
15/245	6.1	4.2		22/320	6.8	12.1		28/1084	2.5	2		107/1517	7	6.3			196/2880	6.8	5.6			105/2890	3.6	4.1
10/250	4			56/340	16.4			17/1097	1.5			80/1590	5				112/2600	4.3				106/2110	5
6/237	2.5			46/348	13.2			22/1068	2			110/1562	7				154/2690	5.7				84/2250	3.7
8/285	2.8	4.5		38/320	11.8	13		42/1043	4	4		74/1462	5	4.9			210/3430	6.1	5.3			93/2630	3.5	3
12/260	4.6			27/312	8.6			66/1097	6			90/1416	6.3				233/3270	7.1				93/2308	4
17/277	6.1			61/325	18.7			22/1054	2			52/1423	3.6				54/1990	2.7				30/1960	1.5
																	219/2380	9.2	7.5			75/2980	2.5	3
																	178/2960	6				91/3010	3
																	195/2670	7.3				98/2785	3.5

## Sheet: Supplementary Figure 23_b
	Wt	Prop1:Cre;BrafV600E/+			Wt	Prop1:Cre;BrafV600E/+
	104	50			15	60
	80	80			50	32
	75	56			32	12
	60	38			25	19
	70	25			12	41
	45	40			5	18
	14	150			24	16
	18	90			20	38
	17	110			18	42
	60	75			53	60
	90	68			31	89
	38	86			12	22
					15	23
	Number of colonies				19	41
					26	48
					28	60
					34	16
					36	70
					17	25
					60	18
					21	23
					29	28
					16	30
					Number of cells per colony

[truncated: 4 more sheets: Supplemenary Figure24.g, Sheet1, Sheet2, Supplementary_Figure_24_G]
